# Supplementary material for: Identification of new candidate drugs in myelodysplastic syndromes with splicing factor mutations by transcriptional profiling and connectivity map analysis
Source: Br J Haematol. 2025 Feb 23;206(4):1086–91. doi: 10.1111/bjh.20026 (PMC11985364; doi:10.1111/bjh.20026)
Supplement: Supplementary file 2 — Table S1. [file BJH-206-1086-s002.xlsx]

## Sheet: U2AF1Mut vs HC
Table S1. U2AF1Mut vs HC
Drug name	top200	up-down100	log2fold
oligomycin	0.547	0.448	0.605
withaferin A	0.54	0.538	0.579
2-deoxy-D-glucose	0.549	0.421	0.555
tridihexethyl	0.22	0.289	0.52
probucol	0.324	0.086	0.497
azaperone	0.35	0.146	0.496
semustine	0.211	0.163	0.483
proscillaridin	0.655	0.537	0.473
nocodazole	0.019	0.182	0.452
helveticoside	0.564	0.366	0.429
cefoxitin	0.041	0.292	0.423
ouabain	0.487	0.398	0.415
lomustine	0.289	0.356	0.41
cicloheximide	0.283	0.561	0.41
methanthelinium bromide	0.045	0.16	0.408
cyclopenthiazide	0.24	0.169	0.408
STOCK1N-35874	0.262	0.195	0.383
16,16-dimethylprostaglandin E2	0.37	0.404	0.381
MG-262	0.222	0.354	0.371
anisomycin	0.734	0.807	0.365
11-deoxy-16,16-dimethylprostaglandin E2	0.02	0.33	0.364
spiramycin	0.245	0.416	0.351
nipecotic acid	0.358	0.307	0.348
cefamandole	0.109	0.059	0.346
thiostrepton	0.174	0.298	0.346
oxyphenbutazone	0.211	0.163	0.334
lidoflazine	0.312	0.449	0.333
pridinol	0.164	0.273	0.331
gossypol	0.048	0.111	0.33
brompheniramine	0.118	0.126	0.317
tremorine	0.193	0.015	0.315
5155877	0.037	0.285	0.313
mercaptopurine	0.198	0.218	0.312
oxedrine	0.222	0.289	0.311
lycorine	0.537	0.456	0.307
niclosamide	0.116	0.424	0.306
securinine	0.495	0.371	0.305
nefopam	0.197	0.257	0.297
cefotetan	0.198	0.237	0.291
morantel	0.028	0.138	0.283
clenbuterol	0.019	0.413	0.277
alcuronium chloride	0.217	0.394	0.275
glimepiride	0.014	0.102	0.273
mepacrine	0.363	0.277	0.271
benzydamine	0.096	0.148	0.262
pimethixene	0.338	0.197	0.25
15-delta prostaglandin J2	0.047	0.187	0.25
lanatoside C	0.582	0.375	0.245
alprostadil	0.252	0.209	0.235
beta-escin	0.235	0.47	0.233
methacholine chloride	0.163	0.179	0.228
AR-A014418	0.115	0.196	0.223
drofenine	0.307	0.157	0.221
pioglitazone	0.185	0.114	0.22
fenofibrate	0.286	0.043	0.214
mefexamide	0.016	0.169	0.211
fosfosal	0.231	0.16	0.206
suloctidil	0.061	0.437	0.201
strophanthidin	0.499	0.575	0.198
sulfadimidine	0.183	0.187	0.196
bupropion	0.117	0.139	0.195
denatonium benzoate	0.209	0.146	0.194
podophyllotoxin	0.161	0.146	0.193
terbutaline	0.112	0.189	0.192
gliquidone	0.05	0.121	0.191
bupivacaine	0.208	0.199	0.191
myricetin	0.119	0.328	0.187
metacycline	0.127	0.268	0.186
phenformin	0.145	0.167	0.185
pinacidil	0.224	0.054	0.183
mesoridazine	0.081	0.272	0.183
trichlormethiazide	0.055	0.007	0.174
pilocarpine	0.399	0.175	0.172
naltrexone	0.229	0.14	0.172
glibenclamide	0.306	0.143	0.172
acetylsalicylsalicylic acid	0.261	0.151	0.17
promethazine	0.149	0.176	0.169
tocainide	0.111	0.167	0.166
trifluridine	0.313	0.127	0.166
imipramine	0.252	0.129	0.166
pronetalol	0.107	0.323	0.165
STOCK1N-35215	0.174	0.127	0.165
piretanide	0.098	0.111	0.161
ciclopirox	0.209	0.156	0.161
flavoxate	0.306	0.141	0.159
meteneprost	0.077	0.153	0.157
amphotericin B	0.412	0.154	0.156
ketoconazole	0.032	0.481	0.154
3-nitropropionic acid	0.188	0.138	0.15
mometasone	0.039	0.014	0.15
tiletamine	0.13	0.313	0.146
epitiostanol	0.355	0.151	0.142
disulfiram	0.205	0.203	0.141
ethaverine	0.235	0.118	0.14
ricinine	0.309	0.123	0.139
cisapride	0.075	0.128	0.138
digoxigenin	0.229	0.448	0.137
orphenadrine	0.182	0.414	0.137
talampicillin	0.22	0.138	0.136
spiradoline	0.108	0.247	0.135
zardaverine	0.126	0.291	0.135
moroxydine	0.217	0.124	0.133
tacrine	0.317	0.171	0.133
halcinonide	0.119	0.17	0.132
pyrvinium	0.283	0.14	0.128
Prestwick-675	0.178	0.141	0.127
midodrine	0.018	0.224	0.127
vanoxerine	0.165	0.281	0.127
atropine oxide	0.434	0.098	0.127
butyl hydroxybenzoate	0.198	0.117	0.127
flumetasone	0.35	0.113	0.127
minoxidil	0.096	0.039	0.126
picotamide	0.02	0.21	0.126
miconazole	0.011	0.112	0.126
dinoprost	0.129	0.266	0.121
N6-methyladenosine	0.251	0.339	0.121
tolazoline	0.159	0.082	0.114
azacyclonol	0.075	0.234	0.114
iloprost	0.266	0.147	0.112
levomepromazine	0.044	0.146	0.112
cloperastine	0.242	0.234	0.112
gabexate	0.092	0.28	0.111
clofazimine	0.014	0.1	0.106
nicergoline	0.043	0.131	0.104
Prestwick-664	0.231	0.053	0.103
amitriptyline	0.169	0.101	0.102
paclitaxel	0.159	0.196	0.094
mexiletine	0.001	0.062	0.094
diethylstilbestrol	0.276	0.095	0.093
rosiglitazone	0.18	0.005	0.093
felodipine	0.006	0.109	0.081
econazole	0.168	0.211	0.079
Prestwick-674	0.201	0.104	0.077
STOCK1N-35696	0.537	0.248	0.075
0316684-0000	0.016	0.153	0.071
chlorpromazine	0.086	0.096	0.067
trichostatin A	0.091	0.106	0.066
(-)-atenolol	0.222	0.037	0.055
thioridazine	0.119	0.053	0.052
metrizamide	0.244	0.157	0.046
pralidoxime	0.261	0.301	0.042
zidovudine	0.021	0.143	0.042
nitrendipine	0.279	0.129	0.041
alverine	0.098	0.131	0.041
isocarboxazid	0.314	0.156	0.04
foliosidine	0.03	0.069	0.035
dropropizine	0.178	0.21	0.027
glycopyrronium bromide	0.277	0.12	0.023
atractyloside	0.057	0.138	0.021
valinomycin	0.044	0.147	0.021
3-acetamidocoumarin	0.146	0.147	0.019
mianserin	0.161	0.117	0.007
(+)-chelidonine	0.136	0.006	0.004
etodolac	0.035	0.069	0.003
diclofenamide	0.112	0.001	0.001

## Sheet: SF3B1Mut vs HC
Table S1. SF3B1Mut vs HC
Drug name	top200	up-down100	log2fold
celastrol	0.596	0.732	0.618
anisomycin	0.549	0.515	0.676
helveticoside	0.512	0.52	0.627
digitoxigenin	0.474	0.499	0.578
digoxin	0.506	0.479	0.558
MG-262	0.443	0.606	0.487
lanatoside C	0.573	0.322	0.632
ouabain	0.547	0.352	0.596
HC toxin	0.492	0.525	0.423
niclosamide	0.404	0.506	0.429
metixene	0.341	0.459	0.495
hexetidine	0.461	0.317	0.51
mepacrine	0.514	0.315	0.444
proscillaridin	0.388	0.381	0.488
lycorine	0.339	0.39	0.511
digoxigenin	0.397	0.237	0.594
spiperone	0.512	0.351	0.354
syrosingopine	0.454	0.335	0.383
3-aminobenzamide	0.323	0.525	0.322
strophanthidin	0.399	0.326	0.426
ciclopirox	0.138	0.461	0.535
SC-560	0.309	0.505	0.318
dimethyloxalylglycine	0.331	0.481	0.316
thioridazine	0.551	0.153	0.419
perhexiline	0.565	0.152	0.404
puromycin	0.439	0.236	0.428
loxapine	0.16	0.554	0.386
hycanthone	0.325	0.402	0.316
5213008	0.312	0.522	0.191
piperacetazine	0.43	0.264	0.322
loperamide	0.446	0.276	0.291
STOCK1N-35696	0.353	0.259	0.398
trihexyphenidyl	0.286	0.336	0.386
lasalocid	0.201	0.315	0.492
podophyllotoxin	0.213	0.25	0.54
azacyclonol	0.364	0.353	0.285
perphenazine	0.319	0.313	0.368
securinine	0.207	0.526	0.264
withaferin A	0.374	0.288	0.328
pyrvinium	0.508	0.116	0.348
vigabatrin	0.133	0.455	0.362
STOCK1N-35874	0.208	0.545	0.196
Prestwick-983	0.267	0.252	0.371
mebhydrolin	0.38	0.128	0.376
cephaeline	0.351	0.1	0.421
tetrandrine	0.434	0.083	0.348
clofazimine	0.371	0.118	0.352
ionomycin	0.255	0.347	0.235
metitepine	0.243	0.284	0.307
disulfiram	0.441	0.083	0.308
Prestwick-972	0.153	0.385	0.294
nocodazole	0.415	0.215	0.201
tribenoside	0.406	0.169	0.254
thapsigargin	0.152	0.22	0.453
monensin	0.235	0.131	0.457
nitrofural	0.216	0.416	0.173
cicloheximide	0.195	0.278	0.327
pizotifen	0.36	0.13	0.305
suloctidil	0.451	0.164	0.178
fenbendazole	0.355	0.167	0.27
terbutaline	0.305	0.285	0.192
clemastine	0.231	0.18	0.364
alpha-yohimbine	0.293	0.161	0.32
dinoprost	0.257	0.17	0.347
15-delta prostaglandin J2	0.319	0.166	0.281
nortriptyline	0.313	0.337	0.116
oxyphenbutazone	0.208	0.163	0.39
(-)-isoprenaline	0.288	0.285	0.184
fluspirilene	0.43	0.172	0.153
alcuronium chloride	0.142	0.497	0.116
clenbuterol	0.247	0.225	0.268
co-dergocrine mesilate	0.188	0.237	0.313
proadifen	0.236	0.3	0.197
rescinnamine	0.013	0.394	0.321
prochlorperazine	0.423	0.079	0.217
orciprenaline	0.222	0.161	0.32
cyclobenzaprine	0.121	0.264	0.316
mefloquine	0.378	0.107	0.214
procarbazine	0.318	0.233	0.146
thioproperazine	0.235	0.213	0.248
tonzonium bromide	0.466	0.133	0.094
ritodrine	0.154	0.287	0.247
benfluorex	0.186	0.304	0.195
colforsin	0.203	0.352	0.13
protriptyline	0.37	0.16	0.149
lidoflazine	0.103	0.335	0.233
rotenone	0.256	0.232	0.176
imipramine	0.371	0.104	0.188
methylbenzethonium chloride	0.396	0.08	0.179
beta-escin	0.37	0.117	0.166
proguanil	0.356	0.153	0.141
semustine	0.221	0.265	0.161
clioquinol	0.342	0.147	0.15
gossypol	0.208	0.113	0.312
(+)-chelidonine	0.151	0.144	0.338
amitriptyline	0.173	0.178	0.278
mianserin	0.311	0.121	0.188
chlorhexidine	0.345	0.092	0.182
benzamil	0.332	0.193	0.093
pergolide	0.241	0.137	0.238
megestrol	0.184	0.121	0.309
thiethylperazine	0.245	0.154	0.213
diperodon	0.284	0.196	0.131
carmustine	0.235	0.186	0.189
trifluoperazine	0.44	0.041	0.126
penbutolol	0.233	0.193	0.18
raloxifene	0.227	0.201	0.176
valinomycin	0.147	0.154	0.303
butein	0.285	0.201	0.101
furosemide	0.094	0.229	0.256
phenazopyridine	0.326	0.105	0.143
spiradoline	0.231	0.23	0.103
methylergometrine	0.314	0.165	0.082
corbadrine	0.227	0.136	0.197
oxybuprocaine	0.193	0.276	0.089
erastin	0.08	0.322	0.149
primaquine	0.213	0.174	0.161
rifabutin	0.096	0.309	0.143
pyrimethamine	0.318	0.097	0.131
etilefrine	0.228	0.105	0.208
isoxicam	0.086	0.241	0.214
chlorcyclizine	0.299	0.07	0.171
carbenoxolone	0.101	0.345	0.093
thiamine	0.139	0.189	0.204
tamoxifen	0.246	0.069	0.216
levodopa	0.135	0.217	0.176
dimenhydrinate	0.189	0.154	0.182
glafenine	0.296	0.133	0.094
quinpirole	0.069	0.205	0.249
fluoxetine	0.126	0.174	0.222
kinetin	0.158	0.213	0.147
dirithromycin	0.117	0.15	0.249
AG-028671	0.112	0.157	0.239
phenazone	0.107	0.28	0.114
piretanide	0.169	0.133	0.198
harmalol	0.196	0.203	0.099
chenodeoxycholic acid	0.081	0.163	0.254
myricetin	0.119	0.153	0.224
5707885	0.095	0.122	0.278
etodolac	0.213	0.203	0.072
esculetin	0.144	0.21	0.132
dobutamine	0.273	0.118	0.094
cisapride	0.076	0.268	0.141
pilocarpine	0.046	0.268	0.168
trichostatin A	0.276	0.081	0.123
doxylamine	0.199	0.111	0.166
pimethixene	0.034	0.19	0.252
dienestrol	0.101	0.173	0.198
etoposide	0.134	0.246	0.085
meptazinol	0.223	0.144	0.095
alprostadil	0.128	0.188	0.14
rifampicin	0.14	0.148	0.167
LY-294002	0.232	0.058	0.164
vorinostat	0.26	0.044	0.149
bacitracin	0.122	0.194	0.125
harman	0.068	0.286	0.087
equilin	0.208	0.186	0.046
0179445-0000	0.132	0.053	0.255
oxedrine	0.098	0.128	0.214
pralidoxime	0.186	0.091	0.16
lomustine	0.082	0.132	0.222
orphenadrine	0.081	0.169	0.184
2-aminobenzenesulfonamide	0.16	0.099	0.166
khellin	0.064	0.105	0.256
naltrexone	0.122	0.199	0.103
ketanserin	0.138	0.151	0.132
ifosfamide	0.132	0.19	0.099
tacrolimus	0.154	0.179	0.087
levomepromazine	0.097	0.116	0.203
vitexin	0.117	0.123	0.176
benzathine benzylpenicillin	0.076	0.161	0.175
drofenine	0.143	0.139	0.124
zardaverine	0.2	0.109	0.093
sulfasalazine	0.074	0.205	0.123
hydroxyzine	0.236	0.098	0.066
droperidol	0.071	0.174	0.15
nomifensine	0.021	0.194	0.176
amphotericin B	0.071	0.029	0.291
alclometasone	0.079	0.102	0.208
fusidic acid	0.066	0.114	0.207
brinzolamide	0.093	0.133	0.156
paromomycin	0.157	0.101	0.119
doxepin	0.094	0.185	0.097
methylprednisolone	0.108	0.082	0.185
felodipine	0.095	0.106	0.174
lisuride	0.065	0.102	0.208
ajmaline	0.11	0.13	0.133
rilmenidine	0.057	0.143	0.173
urapidil	0.051	0.272	0.05
pentetic acid	0.134	0.101	0.133
vinblastine	0.099	0.17	0.097
flucytosine	0.072	0.243	0.051
pentoxifylline	0.065	0.103	0.198
ifenprodil	0.087	0.179	0.098
foliosidine	0.057	0.257	0.035
hexamethonium bromide	0.14	0.2	0.008
cyproheptadine	0.245	0.009	0.093
alimemazine	0.182	0.001	0.164
oxytetracycline	0.172	0.127	0.048
atropine oxide	0.09	0.048	0.209
antazoline	0.116	0.104	0.126
PF-00539745-00	0.078	0.146	0.122
canadine	0.074	0.099	0.173
nitrendipine	0.129	0.119	0.095
cefazolin	0.17	0.127	0.045
dexibuprofen	0.13	0.099	0.112
antimycin A	0.151	0.111	0.073
geldanamycin	0.16	0.111	0.062
sulfinpyrazone	0.108	0.157	0.068
butamben	0.069	0.123	0.134
florfenicol	0.023	0.114	0.186
octopamine	0.114	0.15	0.055
CP-320650-01	0.094	0.07	0.154
colchicine	0.178	0.003	0.135
PHA-00767505E	0.027	0.126	0.163
minaprine	0.154	0.051	0.108
salsolinol	0.078	0.156	0.077
bufexamac	0.076	0.159	0.066
diazoxide	0.131	0.098	0.063
triamterene	0.057	0.097	0.138
isoxsuprine	0.13	0.098	0.06
meprylcaine	0.067	0.125	0.096
propoxycaine	0.08	0.118	0.085
conessine	0.057	0.129	0.085
coralyne	0.001	0.161	0.107
solanine	0.148	0.105	0.014
hemicholinium	0.077	0.107	0.077
sirolimus	0.132	0.03	0.098
chlorpromazine	0.103	0.085	0.07
nicardipine	0.073	0.118	0.067
mifepristone	0.081	0.11	0.066
genistein	0.106	0.123	0.026
moroxydine	0.109	0.105	0.039
mebeverine	0.147	0.083	0.021
haloperidol	0.098	0.032	0.12
acetylsalicylsalicylic acid	0.097	0.149	0.004
lithocholic acid	0.094	0.08	0.073
azathioprine	0.03	0.07	0.146
pirenperone	0.082	0.093	0.07
15(S)-15-methylprostaglandin E2	0.065	0.113	0.067
serotonin	0.054	0.121	0.069
cimetidine	0.036	0.093	0.115
lobeline	0.083	0.085	0.072
triflupromazine	0.018	0.137	0.085
furazolidone	0.066	0.113	0.057
probucol	0.141	0.071	0.024
guanabenz	0.051	0.111	0.072
PNU-0230031	0.041	0.107	0.079
dyclonine	0.007	0.139	0.079
leflunomide	0.044	0.002	0.177
16-phenyltetranorprostaglandin E2	0.021	0.128	0.07
0173570-0000	0.006	0.102	0.096
ampyrone	0.094	0.083	0.027
benperidol	0.055	0.091	0.054
cromoglicic acid	0.17	0.016	0.012
amprolium	0.06	0.079	0.047
PHA-00851261E	0.014	0.115	0.044
verapamil	0.026	0.102	0.042
orlistat	0.056	0.077	0.032
clotrimazole	0.027	0.084	0.054
rofecoxib	0.042	0.068	0.049

## Sheet: SF3B1Mut vs SF3B1WT
Table S1. SF3B1Mut vs SF3B1WT
Drug name	top200	up-down100	log2fold
5162773	0.415	0.59	0.832
celastrol	0.574	0.803	0.812
HC toxin	0.668	0.784	0.739
5213008	0.444	0.644	0.698
dimethyloxalylglycine	0.357	0.487	0.668
5666823	0.603	0.605	0.631
pimethixene	0.114	0.135	0.561
disulfiram	0.586	0.256	0.546
pergolide	0.155	0.375	0.509
proadifen	0.439	0.548	0.507
etanidazole	0.031	0.526	0.499
thioproperazine	0.206	0.176	0.434
tetrandrine	0.226	0.369	0.433
suloctidil	0.287	0.455	0.421
harmalol	0.127	0.3	0.418
labetalol	0.295	0.406	0.417
CP-690334-01	0.073	0.069	0.401
0297417-0002B	0.307	0.692	0.379
lobelanidine	0.058	0.241	0.376
diphemanil metilsulfate	0.089	0.065	0.369
benzydamine	0.207	0.011	0.367
perhexiline	0.556	0.576	0.356
atropine	0.13	0.356	0.348
5224221	0.558	0.671	0.347
iobenguane	0.105	0.425	0.341
alimemazine	0.365	0.379	0.334
tonzonium bromide	0.092	0.578	0.326
kinetin	0.133	0.382	0.324
flecainide	0.44	0.178	0.322
amrinone	0.397	0.336	0.32
sulindac	0.236	0.199	0.32
aceclofenac	0.257	0.086	0.319
pentetrazol	0.251	0.6	0.307
mometasone	0.173	0.389	0.297
neomycin	0.018	0.372	0.295
6-benzylaminopurine	0.087	0.39	0.295
bacitracin	0.198	0.155	0.295
metitepine	0.297	0.161	0.294
cefotaxime	0.002	0.281	0.289
atropine oxide	0.09	0.208	0.286
trimethadione	0.101	0.029	0.284
loperamide	0.439	0.397	0.279
clotrimazole	0.182	0.261	0.279
oxytetracycline	0.037	0.568	0.278
isocarboxazid	0.219	0.088	0.276
trimethoprim	0.095	0.318	0.274
zomepirac	0.053	0.395	0.269
etodolac	0.109	0.306	0.263
serotonin	0.044	0.129	0.256
strophanthidin	0.282	0.082	0.255
albendazole	0.153	0.502	0.255
BAS-012416453	0.28	0.428	0.254
nefopam	0.276	0.174	0.245
terfenadine	0.448	0.473	0.24
orphenadrine	0.109	0.043	0.239
erythromycin	0.101	0.161	0.239
valdecoxib	0.029	0.159	0.238
PNU-0293363	0.006	0.13	0.238
5155877	0.464	0.165	0.233
desipramine	0.31	0.326	0.231
Prestwick-864	0.135	0.164	0.231
thiamazole	0.212	0.063	0.226
glafenine	0.245	0.266	0.226
calmidazolium	0.535	0.669	0.217
mecamylamine	0.123	0.178	0.215
clofilium tosylate	0.158	0.49	0.208
phenelzine	0.027	0.25	0.208
NS-398	0.488	0.429	0.206
PHA-00851261E	0.102	0.082	0.204
chlorpropamide	0.183	0.16	0.204
pargyline	0.147	0.517	0.204
nadide	0.12	0.295	0.201
phenacetin	0.105	0.243	0.199
corticosterone	0.046	0.24	0.199
F0447-0125	0.281	0.278	0.198
syrosingopine	0.124	0.385	0.198
promazine	0.036	0.523	0.191
MG-262	0.528	0.372	0.189
droperidol	0.121	0.372	0.188
molindone	0.223	0.191	0.188
fenbendazole	0.109	0.275	0.186
trifluoperazine	0.403	0.461	0.186
prenylamine	0.274	0.589	0.184
terconazole	0.025	0.421	0.183
oxymetazoline	0.03	0.446	0.181
asiaticoside	0.228	0.206	0.178
delsoline	0.005	0.394	0.178
propafenone	0.11	0.5	0.177
probenecid	0.013	0.309	0.176
verapamil	0.124	0.022	0.174
dilazep	0.112	0.381	0.171
paroxetine	0.143	0.29	0.17
clindamycin	0.174	0.195	0.17
chlorogenic acid	0.119	0.142	0.169
rifabutin	0.164	0.599	0.169
estrone	0.121	0.131	0.169
levocabastine	0.023	0.041	0.169
betamethasone	0.297	0.262	0.167
amoxicillin	0.08	0.411	0.164
chloropyramine	0.11	0.186	0.164
todralazine	0.03	0.257	0.163
phenazopyridine	0.123	0.322	0.16
quinisocaine	0.135	0.561	0.159
ivermectin	0.213	0.455	0.158
alexidine	0.292	0.57	0.158
chloroquine	0.254	0.263	0.157
suxibuzone	0.161	0.355	0.156
chloramphenicol	0.115	0.478	0.156
bromocriptine	0.008	0.32	0.156
nafcillin	0.199	0.119	0.153
proxymetacaine	0.074	0.292	0.15
mifepristone	0.111	0.331	0.15
diflorasone	0.119	0.181	0.149
clioquinol	0.063	0.409	0.149
thioridazine	0.242	0.478	0.149
pentetic acid	0.109	0.193	0.148
clozapine	0.122	0.038	0.147
diprophylline	0.159	0.095	0.144
procaine	0.177	0.244	0.144
prednisone	0.144	0.086	0.143
Prestwick-984	0.257	0.051	0.143
N-acetyl-L-aspartic acid	0.246	0.255	0.143
naltrexone	0.126	0.269	0.141
metrifonate	0.073	0.325	0.141
etofylline	0.017	0.358	0.141
PF-00562151-00	0.1	0.313	0.14
cefmetazole	0.131	0.264	0.139
hesperidin	0.156	0.262	0.139
nicergoline	0.183	0.297	0.138
meptazinol	0.087	0.375	0.138
oxyphenbutazone	0.37	0.354	0.137
vitexin	0.155	0.064	0.137
dl-alpha tocopherol	0.109	0.112	0.137
fluspirilene	0.173	0.552	0.136
ethoxyquin	0.159	0.424	0.135
bisoprolol	0.119	0.125	0.133
ramifenazone	0.252	0.227	0.128
hecogenin	0.01	0.037	0.128
mesoridazine	0.018	0.392	0.127
azacyclonol	0.239	0.183	0.125
SC-58125	0.224	0.404	0.125
picrotoxinin	0.071	0.273	0.124
domperidone	0.129	0.005	0.123
ioversol	0.022	0.186	0.122
tamoxifen	0.117	0.332	0.121
tenoxicam	0.284	0.155	0.119
nomifensine	0.084	0.234	0.119
trichostatin A	0.303	0.43	0.118
orlistat	0.109	0.222	0.114
thiethylperazine	0.292	0.202	0.113
dinoprost	0.207	0.056	0.112
oxolinic acid	0.069	0.37	0.11
fluphenazine	0.312	0.417	0.104
chlorhexidine	0.106	0.183	0.103
protriptyline	0.42	0.588	0.101
probucol	0.097	0.358	0.101
gossypol	0.222	0.098	0.101
chlorpromazine	0.085	0.391	0.099
mexiletine	0.135	0.152	0.098
fasudil	0.011	0.273	0.097
LY-294002	0.059	0.335	0.095
prochlorperazine	0.281	0.543	0.094
nordihydroguaiaretic acid	0.215	0.297	0.091
methylbenzethonium chloride	0.077	0.555	0.09
troglitazone	0.002	0.125	0.085
vorinostat	0.305	0.495	0.084
bromopride	0.066	0.136	0.082
geldanamycin	0.494	0.559	0.081
dorzolamide	0.161	0.145	0.08
tanespimycin	0.35	0.553	0.08
PNU-0230031	0.049	0.065	0.079
5707885	0.402	0.269	0.079
perphenazine	0.244	0.23	0.079
monorden	0.188	0.398	0.072
monastrol	0.203	0.186	0.072
0179445-0000	0.156	0.331	0.066
digoxigenin	0.304	0.451	0.065
idazoxan	0.062	0.4	0.063
alvespimycin	0.187	0.599	0.063
digitoxigenin	0.134	0.409	0.061
fulvestrant	0.116	0.287	0.061
hydroquinine	0.261	0.107	0.054
spiradoline	0.189	0.15	0.048
dimenhydrinate	0.18	0.34	0.047
glycopyrronium bromide	0.117	0.396	0.042
metformin	0.11	0.03	0.037
gliquidone	0.003	0.112	0.035
haloperidol	0.012	0.177	0.035
methylprednisolone	0.041	0.191	0.033
tiratricol	0.077	0.254	0.03
convolamine	0.201	0.109	0.027
helveticoside	0.084	0.385	0.026
cinnarizine	0.151	0.235	0.023
metixene	0.286	0.13	0.022
15-delta prostaglandin J2	0.314	0.26	0.015
pimozide	0.032	0.431	0.015
pentamidine	0.026	0.265	0.011
valinomycin	0.025	0.141	0.01
AG-028671	0.022	0.186	0.004
15(S)-15-methylprostaglandin E2	0.011	0.031	0.003
