# Supplementary material for: Identification of new candidate drugs in myelodysplastic syndromes with splicing factor mutations by transcriptional profiling and connectivity map analysis
Source: Br J Haematol. 2025 Feb 23;206(4):1086–91. doi: 10.1111/bjh.20026 (PMC11985364; doi:10.1111/bjh.20026)
Supplement: Supplementary file 3 — Table S2. [file BJH-206-1086-s003.xlsx]

## Sheet: Sheet1
Table S2: List of cell lines used
Cell line	Type of leukaemia	Cell type	Origin	Immunoprofile
K-562	CML	Erythroleukaemia cell line	Patient: 53-year-old female Treatment status: at blast crisis Specimen site: pleural effusion Established: 1970	T-/NK cell: CD1-, CD2-, CD3-, CD4-, CD5-, CD7-, CD8-, CD28-, CD56-, CD57-, TCRαβ-, TCRδ-
				B-cell: CD10-, CD19-, CD20-, CD21-, CD22-, CD40-, CD80+, CD86-
				Myelomonocytic: CD13+, CD14-, CD15+, CD33+, CD65+
				Ery-megakaryocytic: CD9+, CD36-, CD41(+), CD42b-, CD61+/-, CD235a+, PPO-, vWF-
				Non-lineage/stem cell: CD34-, CD38-, CD45+, CD70-, CD71+, CD133-, HLA-DR-, TdT-
				Adhesion: CD11b+/-, CD11c-, CD18-, CD44+, CD54+, CD58+
SKM-1	MDS (RAEBT) → AML M5	Monocytic cell line	Patient: 76-year-old Japanese male Treatment status: refractory Specimen site: peripheral blood Established: 1989	T-/NK cell: CD2-, CD3-, CD4+, CD5-, CD7-, CD8-
				B cell: CD19-
				Myelomonocytic: CD13+, CD14(+)/-, CD15+, CD33+
				Non-lineage/stem cell: CD34+, HLA-DR+
				Adhesion: CD11b+
F-36P	MDS (RAEB) → AML M6	Multilineage phenotype	Patient 68-year-old male Disease diagnosis MDS (RAEB) → AML M6 Treatment status at diagnosis Specimen site pleural effusion Established 1989	T-/NK cell: CD3-, CD4-, CD5-, CD8-
				B-cell: CD10-, CD19-
				Myelomonocytic: CD13+, CD14-, CD15-, CD33+
				Ery-megakaryocytic: CD41a+/-, CD42b-, CD71+, CD235a+, PPO(+)
				Non-lineage/stem cell: CD34+, CD45+
MDS-L	MDS (RARS/RAEB) (prior to leukaemic transformation)	Blastic subline	Patient: 52-year-old male Treatment status: at diagnosis Specimen site: bone marrow Established: 1992	T-/NK cell: CD2-, CD3-, CD7-
				B-cell: CD19-, CD20(+)
				Myelomonocytic: CD13+, CD14(+), CD33+
				Ery-megakaryocytic: CD41(+), CD61-, CD235a-
				Non-lineage/stem cell: CD34+, HLA-DR+
				Adhesion: CD11b+
MEG-01	CML	Megakaryoblastic cell line	Patient: 55-year-old male Treatment status: at megakaryocytic blast crisis Specimen site: bone marrow Established: 1983	T-/NK cell: CD1-, CD2-, CD3-, CD4+/-, CD5-, CD7-, CD8-, CD28-, CD56-, CD57(+)
				B-cell: CD10-, CD19-, CD20-, CD21+, CD22-, CD23-, CD203c+
				Myelomonocytic: CD13+, CD14+/-, CD15+, CD16-, CD33+, CD68(+)/-
				Ery-megakaryocytic: CD9+, CD36+, CD41a+, CD42a-, CD42b(+), CD61+/-, CD62P-, CD235a-, PPO+, vWF+
				Non-lineage/stem cell: CD34(+)/-, CD38-, CD71-, CD133-, HLA-DR+/-, TdT-
				Adhesion: CD11b+, CD44+
Jurkat	T-ALL	T lymphocyte cell line	Patient: 14-year-old male Treatment status: at 1st relapse Specimen site: peripheral blood Established: 1976	T-/NK cell: CD1+, CD2+, CD3+, cyCD3+, CD4+, CD5+, CD6+, CD7+, CD8-, CD27+, CD28+,
				CD57(+), TCRαβ+, cyTCRα+, cyTCRβ+, TCRγδ-, cyTCRγ-
				B-cell: CD9+, CD10-, CD19-, CD20-, CD21-, CD24-, CD40-
				Myelomonocytic: CD13-, CD14-, CD15-, CD16-, CD33-
				Ery-megakaryocytic: CD41a-, CD61-
				Non-lineage/stem cell: CD30+, CD34(+), CD38+, CD45RA+, CD45RO-, CD71+, CD133-, HLA-DR-, TdT+
				Adhesion CD11b-, CD29+
